# Supplementary material for: Genome-wide identification of AGO18b-bound miRNAs and phasiRNAs in maize by cRIP-seq
Source: BMC Genomics. 2019 Aug 16;20:656. doi: 10.1186/s12864-019-6028-z (PMC6697968; doi:10.1186/s12864-019-6028-z)
Supplement: Supplementary file 3 — Table S5. List of primer sequences used in the study. (XLS 30 kb) [file 12864_2019_6028_MOESM3_ESM.xls]

## Sheet: Sheet1
Table S7 List of primer sequences used in the study.
Gene name	Gene Model	Primer name	Forward primer sequence (5'-3')	Purpose
zma-MIR166a	zma-MIR166a	166a-FS-Primer	GTCGTATCCAGTGCAGGGTCCGAGGTATTCGCACTGGATACGACGGGGAA	reverse transcription
zma-MIR159a	zma-MIR159a	159a-FS-Primer	GTCGTATCCAGTGCAGGGTCCGAGGTATTCGCACTGGATACGACCAGAGC
zma-MIR529	zma-MIR529	529-FS-Primer	GTCGTATCCAGTGCAGGGTCCGAGGTATTCGCACTGGATACGACAGGCTG
zma-MIR396	zma-MIR396	396-FS-Primer	GTCGTATCCAGTGCAGGGTCCGAGGTATTCGCACTGGATACGACCAGTTC
zma-MIR2275a	zma-MIR2275a	2275a-3p-FS-Primer	GTCGTATCCAGTGCAGGGTCCGAGGTATTCGCACTGGATACGACTGAGAT
zma-MIR166a	zma-MIR166a	166a-FS-Primer	CGAGTCTCGGACCAGGCTTCA	qRT-PCR primers for matrue miRNAs
zma-MIR159a	zma-MIR159a	159a-FS-Primer	GCCTGCTTTGGATTGAAGGGA
zma-MIR529	zma-MIR529	529-FS-Primer	CGGCGGAGAAGAGAGAGAGTA
zma-MIR396	zma-MIR396	396-FS-Primer	GACCGCTTCCACAGCTTTCTT
zma-MIR2275a	zma-MIR2275a	2275a-3p-FS-Primer	GGCGCGTTTGTTTTCCTCCAA
		Universa- reverse primer	GTGCAGGGTCCGAGGT
18S		18S-F	AGTTTGAGGCAATAACAGGTCT
		18S-R	GATGAAATTTCCCAAGATTACC
ZmActin	GRMZM2G126010	qACTIN-F	TACGAGATGCCTGATGGTCAGGTCA	qRT-PCR primers for AGOs in maize
		qACTIN-R	TGGAGTTGTACGTGGCCTCATGGAC
ZmAGO1a	GRMZM2G441583	q01a-F	ACACCGTTATGCACCGGTAA
		q01a-R	AATCCACGACAAGCCCATCTT
ZmAGO1b	GRMZM2G039455	q01b-F	GTTCGAGGAGCTTCAGTGCT
		q01b-R	AGCGAGAAACTGTAAAAAGCTGA
ZmAGO1c	AC209206.3_FTG011	q01c-F	CTACCATGTCCTGTGGGACG
		q01c-R	GCTGCCAGATGAGCGTAGT
ZmAGO1f	GRMZM2G361518	q01f-F	CCGTTCTGTCATGGAGGA
		q01f-R	AAGTGAATGGCAGGGGTC
ZmAGO4	GRMZM2G589579	q04-F	AAAAATCCCTATGAGTGC
		q04-R	GAGTGCTGCCTCAGAATA
ZmAGO5a	GRMZM2G059033	q05a-F	TCTCAGTTGTTCCACCAGCC
		q05a-R	CAACTGAGGTTCCATCGGGG
ZmAGO7	GRMZM5G892991	q07-F	AAGACTGCGAGTCTGCGATG
		q07-R	ATCCTACATGCACACGGGTC
ZmAGO9	GRMZM2G141818	q09-F	ATACTGAGGCAGCATTCCGCAG
		q09-R	TCACACCACCACCCAAGTCAAC
ZmAGO10a	AC189879.3_FTG003	q10a-F	TGCTACACTTATGCCCGGTG
		q10a-R	GCTCTTCGACGTCTGGTTCT
ZmAGO10b	GRMZM2G079080	q10b-F	ACTGCTGACAAGGAGACCAC
		q10b-R	CCGAGTACTTTACAGAGGTCGT
ZmAGO18a	GRMZM2G105250	q18a-F	AGGCTCTTCCCAAACAAC
		q18a-R	GGACATGGTAATGCGCAGGA
ZmAGO18b	GRMZM2G457370	q18b-F	GAAGAACAAGCTAAGGGA
		q18b-R	ACTGTGACACAAGACCAA
	AC187157.4_FG005	zm-1-F	CTTCCTCTAGCCCACACGTTTGACCCTG	qRT-PCR primers for miR166 target genes in maize
		zm-1-R	AGATGAGCTCTGAACAAGTGCCTGC
	GRMZM2G109987	zm-2-F	CTGCTGCGCGAGTGTCCTATACTCT
		zm-2-R	TTGTTCATTGCCGTCAACTTTCTGT
	GRMZM2G114888	zm-3-F	GGAATCGGAGAAAGAGGGATAGGAG
		zm-3-R	GAGTAGGGAACGAGAAGGGAACA
	GRMZM2G135175	zm-4-F	TCAACCTCCGGTCCTTCTACCTGGT
		zm-4-R	GACTGCTCTTGCCGCTGCTCTCT
	GRMZM2G178102	zm-5-F	CGAACAAGCCAATAGAAAAAAACCCG
		zm-5-R	AGGAGGAGGAGAGGACAGTAGCAGCA
	GRMZM2G469551	zm-6-F	ACCACAGCGCTACGGCACCTTAGACA
		zm-6-R	CACACATAACGGACCAACCATCATCA
